# Supplementary material for: High-Density Lipoprotein Signaling via Sphingosine-1-Phosphate Receptors Safeguards Spontaneously Hypertensive Rats against Myocardial Ischemia/Reperfusion Injury
Source: Pharmaceutics. 2024 Apr 3;16(4):497. doi: 10.3390/pharmaceutics16040497 (PMC11054943; doi:10.3390/pharmaceutics16040497)
Supplement: Supplementary file 1 [file pharmaceutics-16-00497-s001.zip]

Archive with 2 entries (2 files):
- Supplementary Figures.pdf
- Supplementary Tables.pptx
